# Supplementary material for: Combining KPNA2 and FOXM1 Expression as Prognostic Markers and Therapeutic Targets in Hormone Receptor-Positive, HER2-Negative Breast Cancer
Source: Cancers (Basel). 2025 Feb 17;17(4):671. doi: 10.3390/cancers17040671 (PMC11853725; doi:10.3390/cancers17040671)
Supplement: Supplementary file 1 [file cancers-17-00671-s001.zip]

Archive with 1 entries (1 files):
- cancers-3448404-supplementary.pdf
